# Supplementary material for: Pressurized Liquid Extraction of a Phycocyanobilin Chromophore and Its Reconstitution with a Cyanobacteriochrome Photosensor for Efficient Isotopic Labeling
Source: Plant Cell Physiol. 2021 Jan 2;62(2):334–47. doi: 10.1093/pcp/pcaa164 (PMC8112840; doi:10.1093/pcp/pcaa164)
Supplement: pcaa164_Supplementary_Data [file pcaa164_supplementary_data.zip]

Archive with 7 entries (7 files):
- pcp-2020-e-00422-File007.tif
- pcp-2020-e-00422-File008.tif
- pcp-2020-e-00422-File009.tif
- pcp-2020-e-00422-File010.tif
- pcp-2020-e-00422-File011.tif
- pcp-2020-e-00422-File012.tif
- pcp-2020-e-00422-File013.tif
